# Supplementary material for: Mapping of 79 loci for 83 plasma protein biomarkers in cardiovascular disease
Source: PLoS Genet. 2017 Apr 3;13(4):e1006706. doi: 10.1371/journal.pgen.1006706 (PMC5393901; doi:10.1371/journal.pgen.1006706)
Supplement: S1 Dataset — (XLSX) [file pgen.1006706.s006.xlsx]

## Sheet: Blad1
Standard curves for 91 out of 92 proteins in the Proseek Multiplex CVDI 96x96 panel
2014-04-24
